# Supplementary material for: Exploring the evolutionary characteristics between cultivated tea and its wild relatives using complete chloroplast genomes
Source: BMC Ecol Evol. 2021 Apr 30;21:71. doi: 10.1186/s12862-021-01800-1 (PMC8086295; doi:10.1186/s12862-021-01800-1)
Supplement: Supplementary file 2 — Additional file 2: Table S2. Single nucleotide polymorphism (SNP) and insertion/deletion (indel) information from comparisons among C. sinensis var. sinensis, C. sinensis var. sinensis cv. Longjing43 and C. sinensis var. sinensis cv. Anhua [file 12862_2021_1800_MOESM2_ESM.xlsx]

## Sheet: SNP
Table S2. Single nucleotide polymorphism (SNP) and insertion/deletion (indel) information from comparisons among C. sinensis var. sinensis, C. sinensis var. sinensis cv. Longjing43 and C. sinensis var. sinensis cv. Anhua
No.	POS	C.sinensis var. sinensis	Pos1	C.sinensis var. sinensis cv. Anhua	C.sinensis var. sinensis cv. Longjing43	Location
1	120	C	120	C	A	LSC	IGS	trnH-GUG_psbA
2	1732	G	1732	A	A	LSC	IGS	psbA_trnK-UUU
3	2367	C	2367	C	T	LSC	CDS	matK
4	3362	G	3362	G	A	LSC	CDS	matK
5	4577	G	4577	A	G	LSC	IGS	trnK-UUU_rps16
6	4758	G	4758	G	A	LSC	IGS	trnK-UUU_rps16
7	5206	T	5206	T	G	LSC	CDS	rps16
8	10656	G	10648	G	T	LSC	IGS	trnG-GCC_trnR-UCU
9	13217	C	13207	C	T	LSC	intron	atpF_intron
10	18337	T	18326	C	C	LSC	CDS	rpoC2
11	20347	T	20336	C	T	LSC	CDS	rpoC2
12	20940	C	20929	C	T	LSC	CDS	rpoC2
13	25594	C	25583	T	T	LSC	CDS	rpoB
14	26837	C	26826	A	A	LSC	CDS	rpoB
15	35914	T	35902	C	C	LSC	CDS	psbC
16	44143	T	44129	G	G	LSC	IGS	psaA_ycf3
17	48158	T	48144	T	C	LSC	CDS	rps4
18	48447	T	48433	G	T	LSC	IGS	rps4_trnT-UGU
19	49889	G	49864	A	G	LSC	intron	trnL-UAA_intron
20	53796	G	53768	T	G	LSC	intron	trnV-UAC_intron
21	56813	T	56784	C	C	LSC	IGS	atpB_rbcL
22	59179	G	59150	G	A	LSC	CDS	accD
23	59251	G	59222	G	A	LSC	CDS	accD
24	60735	G	60706	G	T	LSC	IGS	accD_psaI
25	61170	G	61141	A	A	LSC	IGS	accD_psaI
26	61404	G	61346	C	C	LSC	IGS	accD_psaI
27	62321	C	62263	C	A	LSC	CDS	ycf4
28	62792	A	62734	A	G	LSC	IGS	ycf4_cemA
29	64259	T	64200	T	C	LSC	IGS	cemA_petA
30	65850	T	65791	C	T	LSC	IGS	petA_psbJ
31	67170	C	67111	T	C	LSC	IGS	psbE_petL
32	67401	C	67342	A	A	LSC	IGS	psbE_petL
33	69134	C	69075	T	T	LSC	IGS	trnW-CCA_trnP-UGG
34	70508	G	70449	T	T	LSC	IGS	rpl33_rps18
35	72606	C	72547	C	A	LSC	CDS	clpP
36	76616	T	76556	C	C	LSC	IGS	psbB_psbT
37	77031	A	76971	A	C	LSC	IGS	psbN_psbH
38	79628	G	79568	A	G	LSC	intron	petD_intron
39	81056	C	80996	C	T	LSC	CDS	rpoA
40	82313	G	82253	G	A	LSC	IGS	rpl36_infA
41	82937	A	82877	T	A	LSC	CDS	rps8
42	83748	A	83687	A	C	LSC	IGS	rpl14_rpl16
43	84954	C	84893	C	T	LSC	intron	rpl16_intron
44	100596	C	100534	A	A	IRb	IGS	rps7_rps12
45	102027	T	101965	T	C	IRb	IGS	rps12_trnV-GAC
46	112780	A	112718	C	A	IRb	CDS	ycf1
47	112981	A	112919	C	C	SSC	CDS	ndhF
48	112982	C	112920	T	T	SSC	CDS	ndhF
49	118153	A	118089	T	T	SSC	IGS	ccsA_ndhD
50	118424	T	118360	G	G	SSC	CDS	ndhD
51	121459	A	121395	A	T	SSC	IGS	ndhG_ndhI
52	121460	A	121396	A	T	SSC	IGS	ndhG_ndhI
53	123286	G	123221	G	A	SSC	intron	ndhA_intron
54	125051	G	124980	T	G	SSC	CDS	ndhH
55	126111	G	126040	T	T	SSC	CDS	rps15
56	128471	A	128400	A	G	SSC	CDS	ycf1
57	128648	T	128577	G	T	SSC	CDS	ycf1
58	128649	C	128578	A	C	SSC	CDS	ycf1
59	130016	G	129945	G	A	SSC	CDS	ycf1
60	131133	T	131062	G	T	IRa	CDS	ycf1
61	131344	G	131273	T	T	IRa	CDS	ycf1
62	141572	C	141501	G	G	IRa	IGS	trnV-GAC_rps12
63	141580	C	141509	A	A	IRa	IGS	trnV-GAC_rps12
64	141584	A	141513	T	T	IRa	IGS	trnV-GAC_rps12
65	141605	C	141534	T	T	IRa	IGS	trnV-GAC_rps12
66	141886	A	141815	A	G	IRa	IGS	trnV-GAC_rps12
67	143317	G	143246	T	T	IRa	IGS	rps12_rps7

## Sheet: Indel
Table S2. Single nucleotide polymorphism (SNP) and insertion/deletion (indel) information from comparisons among C. sinensis var. sinensis, C. sinensis var. sinensis cv. Longjing43 and C. sinensis var. sinensis cv. Anhua
No.	POS	C.sinensis var. sinensis	Start	End	C.sinensis var. sinensis cv. Anhua	C.sinensis var. sinensis cv. Longjing43	Length (bp)	Location
1	3791	A	3791	3791	-	-	1	LSC	IGS	matK_trnK-UUU
2	5484	AA	5484	5485	--	-A	2	LSC	intron	rps16_intron
3	6392	-	6391	6391	-	T	1	LSC	IGS	rps16_trnQ-UUG
4	8572	-------	8564	8558	ATGAAAG	-	7	LSC	IGS	psbK_psbI
5	8769	T	8761	8761	-	T	1	LSC	IGS	psbK_psbI
6	8913	AA	8905	8906	-A	--	2	LSC	CDS	psbI
7	10642	TTAATTAATATA	10634	10645	TTAATTAATATA	------------	12	LSC	IGS	trnG-GCC_trnR-UCU
8	10979	--C	10969	10969	---	CCC	3	LSC	IGS	trnR-UCU_atpA
9	15074	-	15063		T	T	1	LSC	IGS	atpH_atpI
10	15273	TAATCG	15262	15267	TAATCG	------	6	LSC	IGS	atpH_atpI
11	15468	T	15457	15457	-	-	1	LSC	IGS	atpH_atpI
12	20103	ATATAT	20092	20097	------	ATATAT	6	LSC	CDS	rpoC2
13	32949	A	32938	32938	A	-	1	LSC	IGS	trnE-UUC_trnT-GGU
14	33253	TTTTTT	33242	33247	-----T	------	6	LSC	IGS	trnT-GGU_psbD
15	33711	TCCGTTCC	33700	33707	TCCGTTCC	--------	8	LSC	IGS	trnT-GGU_psbD
16	34235	-	34223		A	A	1	LSC	IGS	trnT-GGU_psbD
17	37655	-	37642		A	-	1	LSC	IGS	trnS-UGA_psbZ
18	38529	-	38515		A	A	1	LSC	IGS	trnG-UCC_trnfM-CAU
19	44366	AACAAACAATTAATTCT	44352	44368	-----------------	-----------------	17	LSC	IGS	psaA_ycf3
20	48951	T	48937	48937	-	-	1	LSC	IGS	trnT-UGU_trnL-UAA
21	49102	----------	49078		ATATTCTATC	ATATTCTATC	10	LSC	IGS	trnT-UGU_trnL-UAA
22	49363	-	49338		A	-	1	LSC	IGS	trnT-UGU_trnL-UAA
23	50021	T	49996	49996	-	-	1	LSC	intron	trnL-UAA_intron
24	53251	T	53226	53226	-	-	1	LSC	IGS	ndhC_trnV-UAC
25	53414	---	53386		TTA	TTA	3	LSC	IGS	ndhC_trnV-UAC
26	56807	-TT	56778	56779	---	TTT	3	LSC	IGS	atpB_rbcL
27	60793	T	60764	60764	-	-	1	LSC	IGS	accD_psaI
28	61362	-----------------------------	61301		-----------------------------	AATATAATAATATAAGATATCTTTATAAC	29	LSC	IGS	accD_psaI
29	63212	-	63150		-	T	1	LSC	IGS	ycf4_cemA
30	65851	TC	65792	65793	--	-A	2	LSC	IGS	petA_psbJ
31	67981	AAAGTCACTGTTTATTTTCAAATAGAAAATGGATTCGATACAATTAAA	67922	67969	------------------------------------------------	AAAGTCACTGTTTATTTTCAAATAGAAAATGGATTCGATACAATTAAA	48	LSC	IGS	psbE_petL
32	69359	CATATAATAAT	69300	69310	-----------	-----------	11	LSC	IGS	trnP-UGG_psaJ
33	73371	-	73308		A	A	1	LSC	intron	clpP_intron
34	73884	A	73824	73824	-	-	1	LSC	intron	clpP_intronII
35	83169	T	83109	83109	-	-	1	LSC	IGS	rps8_rpl14
36	83698	-	83634		A	A	1	LSC	IGS	rpl14_rpl16
37	85148	-	85083		T	T	1	LSC	intron	rpl16_intron
38	101462	ATTTTTTAAT	101400	101409	ATTTTTTAAT	----------	10	IRb	IGS	rps12_trnV-GAC
39	111896	GAAGAAGGA	111834	111842	---------	GAAGAAGGA	9	IRb	CDS	ycf1
40	115183	-	115117		A	-	1	SSC	IGS	ndhF_rpl32
41	115523	-	115456		T	T	1	SSC	IGS	ndhF_rpl32
42	123230	-	123162		-	T	1	SSC	intron	ndhA_intron
43	123632	------	123558		TTATTT	TTATTT	6	SSC	intron	ndhA_intron
44	127471	TTTTTA	127400	127405	------	TTTTTA	6	SSC	CDS	ycf1
45	132000	TCCTTCTTC	131929	131937	---------	TCCTTCTTC	9	IRa	CDS	ycf1
46	142436	AAAAATATTA	142365	142374	AAAAATATTA	----------	10	IRa	IGS	trnV-GAC_rps12
