# Supplementary material for: Exploring the evolutionary characteristics between cultivated tea and its wild relatives using complete chloroplast genomes
Source: BMC Ecol Evol. 2021 Apr 30;21:71. doi: 10.1186/s12862-021-01800-1 (PMC8086295; doi:10.1186/s12862-021-01800-1)
Supplement: Supplementary file 3 — Additional file 3: Table S3. Single nucleotide polymorphism (SNP) and insertion/deletion (indel) information from comparisons between C. sinensis var. assamica and C. sinensis var. sinensis assamica cv. Yunkang10 [file 12862_2021_1800_MOESM3_ESM.xlsx]

## Sheet: SNP
Table S3. Single nucleotide polymorphism (SNP) and insertion/deletion (Indel) information from comparisons between C. sinensis var. assamica and C. sinensis var. sinensis assamica cv. Yunkang10
No.	POS	C.sinensis var. assamica	Pos1	C.sinensis var. assamica cv. Yunkang10	Location
/	/	/	/	/	/	/	/

## Sheet: Indel
Table S3. Single nucleotide polymorphism (SNP) and insertion/deletion (indel) information from comparisons between C. sinensis var. assamica and C. sinensis var. sinensis assamica cv. Yunkang10
No.	POS	C.sinensis var. assamica	Start	End	C.sinensis var. assamica cv. Yunkang10	Length (bp)	Location
1	49057	-----------------	49057	49073	ATATTCTATCTATTTCT	17	LSC	IGS	trnT-UGU_trnL-UAA
2	110504	TAGAGATAAAC	110504	110514	-----------	11	IRb	IGS	rrn5_trnR-ACG
3	112710	-------------------------------------------------------------------------------	112710	112786	AAAATAATTGAAGATAAAAATATAGAACTCTTCTAAGATTAAGATCTTTTAAGATCTAGATATTCAATATTTTCCAA	77	IRb+SSC	IGS	trnN-GUU_ndhF
4	133247	GTTTATCTCTA	133247	133257	-----------	11	IRa	IGS	trnR-ACG_rrn5
