# Supplementary material for: Exploring the evolutionary characteristics between cultivated tea and its wild relatives using complete chloroplast genomes
Source: BMC Ecol Evol. 2021 Apr 30;21:71. doi: 10.1186/s12862-021-01800-1 (PMC8086295; doi:10.1186/s12862-021-01800-1)
Supplement: Supplementary file 4 — Additional file 4: Table S4. Nonsynonymous nucleotide substitution (Ka) and synonymous nucleotide substitution (Ks) rates, as well as the Ka/Ks ratio of homologous protein-coding genes from C. sinensis var. sinensis, C. sinensis var. sinensis cv. Longjing43 and C. sinensis var. sinensis cv. Anhua [file 12862_2021_1800_MOESM4_ESM.xlsx]

## Sheet: KaKs
Table S4. Nonsynonymous nucleotide substitution (Ka) and synonymous nucleotide substitution (Ks) rates, as well as the Ka/Ks ratio of homologous protein-coding genes from C. sinensis var. sinensis, C. sinensis var. sinensis cv. Longjing43 and C. sinensis var. sinensis cv. Anhua
Locations	Names	C. sinensis var. sinensis cv. Anhua vs C. sinensis var. sinensis			C. sinensis var. sinensis cv. Longjing43 vs C. sinensis var. sinensis			C. sinensis var. sinensis cv. Anhua vs C. sinensis var. sinensis cv. Longjing43
		Ka	Ks	Ka/Ks	Ka	Ks	Ka/Ks	Ka	Ks	Ka/Ks
LSC	psbA	0	0	0	0	0	0	0	0	0
LSC	matK	0	0	0	0.0018	0	0	0.0018	0	0
LSC	rps16	0	0	0	0.0046	0	0	0.0046	0	0
LSC	psbK	0	0	0	0	0	0	0	0	0
LSC	psbI	0	0	0	0	0	0	0	0	0
LSC	atpA	0	0	0	0	0	0	0	0	0
LSC	atpF	0	0	0	0	0	0	0	0	0
LSC	atpH	0	0	0	0	0	0	0	0	0
LSC	atpI	0	0	0	0	0	0	0	0	0
LSC	rps2	0	0	0	0	0	0	0	0	0
LSC	rpoC2	0.0006	0	0	0.0006	0	0	0.0006	0	0
LSC	rpoC1	0	0	0	0	0	0	0	0	0
LSC	rpoB	0.0004	0.0013	0.3004	0.0004	0.0013	0.3004	0	0	0
LSC	petN	0	0	0	0	0	0	0	0	0
LSC	psbM	0	0	0	0	0	0	0	0	0
LSC	psbD	0	0	0	0	0	0	0	0	0
LSC	psbC	0	0.0026	0	0	0.0026	0	0	0	0
LSC	psbZ	0	0	0	0	0	0	0	0	0
LSC	rps14	0	0	0	0	0	0	0	0	0
LSC	psaB	0	0	0	0	0	0	0	0	0
LSC	psaA	0	0	0	0	0	0	0	0	0
LSC	ycf3	0	0	0	0	0	0	0	0	0
LSC	rps4	0	0	0	0	0.0071	0	0	0.0071	0
LSC	ndhJ	0	0	0	0	0	0	0	0	0
LSC	ndhK	0	0	0	0	0	0	0	0	0
LSC	ndhC	0	0	0	0	0	0	0	0	0
LSC	atpE	0	0	0	0	0	0	0	0	0
LSC	atpB	0	0	0	0	0	0	0	0	0
LSC	rbcL	0	0	0	0	0	0	0	0	0
LSC	accD	0	0	0	0.0017	0	0	0.0017	0	0
LSC	psaI	0	0	0	0	0	0	0	0	0
LSC	ycf4	0	0	0	0	0.0078	0	0	0.0078	0
LSC	cemA	0	0	0	0	0	0	0	0	0
LSC	petA	0	0	0	0	0	0	0	0	0
LSC	psbJ	0	0	0	0	0	0	0	0	0
LSC	psbL	0	0	0	0	0	0	0	0	0
LSC	psbF	0	0	0	0	0	0	0	0	0
LSC	psbE	0	0	0	0	0	0	0	0	0
LSC	petL	0	0	0	0	0	0	0	0	0
LSC	petG	0	0	0	0	0	0	0	0	0
LSC	psaJ	0	0	0	0	0	0	0	0	0
LSC	rpl33	0	0	0	0	0	0	0	0	0
LSC	rps18	0	0	0	0	0	0	0	0	0
LSC	rpl20	0	0	0	0	0	0	0	0	0
LSC	rps12	0	0	0	0	0	0	0	0	0
LSC	clpP	0	0	0	0.0022	0	0	0.0022	0	0
LSC	psbB	0	0	0	0	0	0	0	0	0
LSC	psbT	0	0	0	0	0	0	0	0	0
LSC	psbN	0	0	0	0	0	0	0	0	0
LSC	psbH	0	0	0	0	0	0	0	0	0
LSC	petB	0	0	0	0	0	0	0	0	0
LSC	petD	0	0	0	0	0	0	0	0	0
LSC	rpoA	0	0	0	0	0.0047	0	0	0.0047	0
LSC	rps11	0	0	0	0	0	0	0	0	0
LSC	rpl36	0	0	0	0	0	0	0	0	0
LSC	infA	0	0	0	0	0	0	0	0	0
LSC	rps8	0.0033	0	0	0	0	0	0.0033	0	0
LSC	rpl14	0	0	0	0	0	0	0	0	0
LSC	rpl16	0	0	0	0	0	0	0	0	0
LSC	rps3	0	0	0	0	0	0	0	0	0
LSC	rpl22	0	0	0	0	0	0	0	0	0
LSC	rps19	0	0	0	0	0	0	0	0	0
IR	rpl2	0	0	0	0	0	0	0	0	0
IR	rpl23	0	0	0	0	0	0	0	0	0
IR	ycf2	0	0	0	0	0	0	0	0	0
IR	ndhB	0	0	0	0	0	0	0	0	0
IR	rps7	0	0	0	0	0	0	0	0	0
IR	ycf1	0.0011	0	0	0.0004	0	0	0.0011	0	0
SSC	ndhF	0	0.0025	0	0	0.0025	0	0	0	0
SSC	rpl32	0	0	0	0	0	0	0	0	0
SSC	ccsA	0	0	0	0	0	0	0	0	0
SSC	ndhD	0.0009	0	0	0.0009	0	0	0	0	0
SSC	psaC	0	0	0	0	0	0	0	0	0
SSC	ndhE	0	0	0	0	0	0	0	0	0
SSC	ndhG	0	0	0	0	0	0	0	0	0
SSC	ndhI	0	0	0	0	0	0	0	0	0
SSC	ndhA	0	0	0	0	0	0	0	0	0
SSC	ndhH	0.0011	0	0	0	0	0	0.0011	0	0
SSC	rps15	0.0049	0	0	0.0049	0	0	0	0	0
