# Supplementary material for: Exploring the evolutionary characteristics between cultivated tea and its wild relatives using complete chloroplast genomes
Source: BMC Ecol Evol. 2021 Apr 30;21:71. doi: 10.1186/s12862-021-01800-1 (PMC8086295; doi:10.1186/s12862-021-01800-1)
Supplement: Supplementary file 7 — Additional file 7: Table S7. The best substitution models in the phylogenetic analysis of Camellia [file 12862_2021_1800_MOESM7_ESM.xlsx]

## Sheet: Sheet1
Table S7. The best substitution models in the phylogenetic analysis of Camellia
trees	the best substitution models
	the MP analysis	the BI analysis	the ML analysis
cp-Tree	GTR+I+G	GTR+I+G	TVM+F+I+G4
SCDS-Tree	GTR+I+G	GTR+I+G	TVM+F+G4
ycf1-Tree	GTR+G	GTR+G	K3Pu+F+G4
